# Supplementary material for: An Electrochemiluminescence Biosensor for the Detection of Alzheimer’s Tau Protein Based on Gold Nanostar Decorated Carbon Nitride Nanosheets
Source: Molecules. 2022 Jan 10;27(2):431. doi: 10.3390/molecules27020431 (PMC8779933; doi:10.3390/molecules27020431)
Supplement: Supplementary file 1 [file molecules-27-00431-s001.zip]

Archive with 1 entries (1 files):
- molecules-1534424-supplementary.pdf
